# Supplementary material for: Development, Optimization, Characterization, and Application of Electrochemical Biosensors for Detecting Nickel Ions in Food
Source: Biosensors (Basel). 2021 Dec 16;11(12):519. doi: 10.3390/bios11120519 (PMC8699131; doi:10.3390/bios11120519)
Supplement: Supplementary file 1 [file biosensors-11-00519-s001.zip]

Archive with 1 entries (1 files):
- biosensors-1469179-supplementary.pdf
